# Supplementary material for: p53-independent p21 induction by MELK inhibition
Source: Oncotarget. 2017 Jun 15;8(35):57938–47. doi: 10.18632/oncotarget.18488 (PMC5601624; doi:10.18632/oncotarget.18488)
Supplement: Supplementary file 2 [file oncotarget-08-57938-s002.xlsx]

## Sheet: Summary
Supplementary Table 1. Summary of MS/MS analysis to identify FOXO3 phosphorylation sites by MELK
MELK-dependent phosphorylation site
Sequences in Protein	FOXO3 amino acid number	Phosphorylation site	Area mock	Area MELK	MELK/mock	Charge	m/z [Da]	Activation Type	RT [min]	Sequest XCorr	Mascot Ions Score	Expectation Value
R.NAWGNLSYADLITR.A	[155-168]	S161	0	63520000	MELK-dependent	2	837.386	HCD	43.4037	3.11	73	9.046e-07
K.KAALQTAPESADDSPSQLSK.W	[271-290]	S284	0	7176000000	MELK-dependent	3	998.14	EThcD	30.6033	7.88	93	1.151e-08
K.WPGSPTSRSSDELDAWTDFR.S	[291-310]	S297	0	336300000	MELK-dependent	4	748.855	EThcD	29.5822	4.18
R.TNSNASTVSGRLSPIMASTELDEVQDDDAPLSPMLYSSSASLSPSVSKPCTVELPR.L	[313-368]	S315	0	22600000	MELK-dependent	5	1195.77	HCD	45.3363		27	0.0284
R.TNSNASTVSGRLSPIMASTELDEVQDDDAPLSPMLYSSSASLSPSVSKPCTVELPR.L	[313-368]	S318	0	22600000	MELK-dependent	5	1195.77	HCD	45.3363	3.01	28	0.02271
R.TNSNASTVSGRLSPIMASTELDEVQDDDAPLSPMLYSSSASLSPSVSKPCTVELPR.L	[313-368]	S321	0	22600000	MELK-dependent	5	1195.77	HCD	45.3363	3.01	28	0.02271
R.TNSNASTVSGRLSPIMASTELDEVQDDDAPLSPMLYSSSASLSPSVSKPCTVELPR.L	[313-368]	S325	0	22600000	MELK-dependent	5	1195.77	HCD	45.3363	3	28	0.02271
R.TNSNASTVSGRLSPIMASTELDEVQDDDAPLSPMLYSSSASLSPSVSKPCTVELPR.L	[313-368]	S330	0	22600000	MELK-dependent	5	1195.77	HCD	45.3363	2.9	28	0.02271
K.GSGLGSPTSSFNSTVFGPSSLNSLR.Q	[420-444]	S438	0	27860000	MELK-dependent	2	1268.59	HCD	41.5137	2.95	42	0.00138
K.GSGLGSPTSSFNSTVFGPSSLNSLR.Q	[420-444]	S439	0	27860000	MELK-dependent	2	1268.59	HCD	41.5137	2.95	42	0.00138
K.GSGLGSPTSSFNSTVFGPSSLNSLR.Q	[420-444]	S442	0	27860000	MELK-dependent	3	846.063	EThcD	41.5872	2.44
K.HQQQSPVSQSMQTLSDSLSGSSLYSTSANLPVMGHEK.F	[570-606]	S584	0	277500000	MELK-dependent	4	1007.46	HCD	40.5545	4.97	87	4.083e-08
K.HQQQSPVSQSMQTLSDSLSGSSLYSTSANLPVMGHEK.F	[570-606]	S586	0	277500000	MELK-dependent	4	1007.46	HCD	40.5545	5.11	87	4.083e-08
K.HQQQSPVSQSMQTLSDSLSGSSLYSTSANLPVMGHEK.F	[570-606]	S588	0	277500000	MELK-dependent	4	1007.46	HCD	40.5545	5.1	87	4.083e-08
K.HQQQSPVSQSMQTLSDSLSGSSLYSTSANLPVMGHEK.F	[570-606]	S590	0	277500000	MELK-dependent	4	1007.46	HCD	40.5545	5.11	87	4.083e-08
K.HQQQSPVSQSMQTLSDSLSGSSLYSTSANLPVMGHEK.F	[570-606]	S591	0	277500000	MELK-dependent	4	1007.46	HCD	40.5545	5.08	83	9.31e-08
K.HQQQSPVSQSMQTLSDSLSGSSLYSTSANLPVMGHEK.F	[570-606]	S594	0	277500000	MELK-dependent	4	1007.47	HCD	40.5064	3.48
K.HQQQSPVSQSMQTLSDSLSGSSLYSTSANLPVMGHEK.F	[570-606]	S596	0	277500000	MELK-dependent	4	1007.47	HCD	40.5064	3.42
R.AGSAMAIGGGGGSGTLGSGLLLEDSAR.V	[73-99]	S97	0	7499000	MELK-dependent	3	814.712	HCD	40.289	3.31	36	0.005774
R.SSDELDAWTDFR.S	[299-310]	T307	0	8711000	MELK-dependent	2	761.295	HCD	39.2741	2.73
R.TNSNASTVSGRLSPIMASTELDEVQDDDAPLSPMLYSSSASLSPSVSKPCTVELPR.L	[313-368]	T319	0	22600000	MELK-dependent	5	1195.77	HCD	45.3363	3.01	28	0.02271
R.TNSNASTVSGRLSPIMASTELDEVQDDDAPLSPMLYSSSASLSPSVSKPCTVELPR.L	[313-368]	T331	0	22600000	MELK-dependent	5	1195.77	HCD	45.3363	2.9	28	0.02271
K.HQQQSPVSQSMQTLSDSLSGSSLYSTSANLPVMGHEK.F	[570-606]	T595	0	277500000	MELK-dependent	4	1007.47	HCD	40.5064	3.41	26	0.0543
MELK-enhanced phosphorylation site
Sequences in Protein	FOXO3 amino acid number	Phosphorylation site	Area mock	Area MELK	MELK/mock	Charge	m/z [Da]	Activation Type	RT [min]	Sequest XCorr	Mascot Ions Score	Expectation Value
K.GSGLGSPTSSFNSTVFGPSSLNSLR.Q	[420-444]	S428	54050000	20440000000	378.168	2	1268.59	HCD	45.2495	10.14	76	6.419e-07
K.GSGLGSPTSSFNSTVFGPSSLNSLR.Q	[420-444]	S429	54050000	18580000000	343.756	3	1178.88	HCD	43.1502	5	44	0.0009248
K.GSGLGSPTSSFNSTVFGPSSLNSLR.Q	[420-444]	S432	54050000	18580000000	343.756	3	846.062	HCD	49.8028	3.76	33	0.01152
K.GSGLGSPTSSFNSTVFGPSSLNSLR.Q	[420-444]	T433	54050000	18580000000	343.756	3	846.066	HCD	43.9337	3.76	33	0.01152
